# Supplementary material for: A chronic Acinetobacter baumannii pneumonia model to study long-term virulence factors, antibiotic treatments, and polymicrobial infections
Source: Nat Commun. 2025 Aug 15;16:7617. doi: 10.1038/s41467-025-62655-4 (PMC12356904; doi:10.1038/s41467-025-62655-4)
Supplement: Supplementary file 4 — Source Data [file 41467_2025_62655_MOESM4_ESM.xlsx]

## Sheet: Figure 1
Fig. 1 A - 10^8 G636								Fig. 1B - 10^8 G654								Fig. 1C - 10^8 Ab19606
Day	C3H/HeN (n=18)			C3H/HeJ (n=18)				Day	C3H/HeN (n=18)			C3H/HeJ (n=18)				Day	C3H/HeN (n=14)			C3H/HeJ (n=18)
1	1300000	290000	2770	1570000	2430000	29700000		1	533000	3630000	467000	1230000	600000	1270000		1	7330000	2970000	7330000	15000000	4330000	20000000
4	12	1	1	20	267	67		4	1	1	1	20	18	84		4	1	1		1	1	1
7	1	1	1	1	1	174		7	1	1	1	1	62	16		7	1	1		1	1	1
10	1	1	1	1	62	1		10	1	1	1	10	1	1		10	1	1		1	1	1
13	1	1		1	1			13	1	1		1	1			13	1	1		1	1
16	1	1		1	1			16	1	1		1	689			16	1	1		1	1
19	1	1		1	1			19	1	1		1	1			19	1			1	1
Fig. 1D - 10^5 G636								Fig. 1E - 10^5 G654								Fig. 1F - 10^5 Ab19606
Day	C3H/HeN (n=17)			C3H/HeJ (n=18)				Day	C3H/HeN (n=18)			C3H/HeJ (n=18)				Day	C3H/HeN (n=18)			C3H/HeJ (n=18)
1	33	20	1	320000	96700	39300		1	12	18	16	223000	153000	46700		1	67	33	33	2900	3770	1930
4	1	1	1	5330	11000	14700		4	1	1	1	15700	43300	9330		4	1	1	1	1	1	1
7	1	1	30	3130	6670	9670		7	1	1	1	10000	15000	18700		7	1	1	1	1	1	1
10	1	1	1	1230	6400	4800		10	1	1	1	100	2000	6000		10	1	1	1	1	1	1
13	1	1		1900	773			13	1	1		20	4000			13	1	1		1	1
16	1	1		1170	533			16	1	1		48	1			16	1	1		1	1
19	1			70	400			19	1	1		688	1			19	1	1		1	1

## Sheet: Figure 2
Fig. 2A - 4 hpi - AMs							Fig. 2B - 2 dpi - AMs							Fig. 2C - 7 dpi - AMs
C3H/HeN - Mock (n=3)	C3H/HeN - 10^5 (n=6)	C3H/HeN - 10^8 (n=6)	C3H/HeJ - Mock (n=5)	C3H/HeJ - 10^5 (n=6)	C3H/HeJ - 10^8 (n=4)		C3H/HeN - Mock (n=4)	C3H/HeN - 10^5 (n=6)	C3H/HeN - 10^8 (n=6)	C3H/HeJ - Mock (n=6)	C3H/HeJ - 10^5 (n=7)	C3H/HeJ - 10^8 (n=6)		C3H/HeN - Mock (n=6)	C3H/HeN - 10^5 (n=9)	C3H/HeN - 10^8 (n=9)	C3H/HeJ - Mock (n=6)	C3H/HeJ - 10^5 (n=11)	C3H/HeJ - 10^8 (n=9)
907000	765000	131000	1410000	1170000	35600		1400000	933000	494000	1840000	13000000	487000		349000	433000	1010000	122000	31600	142000
520000	532000	69700	346000	674000	52200		551000	767000	367000	2910000	1570000	283000		223000	260000	301000	922000	453000	439000
123000	836000	116000	67200	939000	19300		418000	533000	321000	948000	1320000	223000		253000	569000	491000	731000	89800	256000
	94100	36700	283000	223000	24400		136000	770000	543000	841000	1420000	521000		427000	1220000	972000	637000	761000	1500000
	90400	103000	288000	191000				381000	339000	323000	782000	688000		140000	212000	853000	584000	847000	827000
	149000	7740		154000				388000	287000	386000	1050000	716000		169000	628000	1820000	342000	724000	847000
											753000				256000	370000		69600	1020000
Two-way ANOVA	Ordinary														121000	815000		602000	750000
Alpha	0.05						Two-way ANOVA	Ordinary							209000	1050000		303000	402000
							Alpha	0.05										452000
ANOVA table	SS (Type III)	DF	MS	F (DFn, DFd)	P value													166000
Interaction	157152779107	2	78576389553	F (2, 24) = 1.350	P=0.2783		ANOVA table	SS (Type III)	DF	MS	F (DFn, DFd)	P value
Row Factor	123597146320	1	123597146320	F (1, 24) = 2.123	P=0.1580		Interaction	7632374761841	2	3816187380921	F (2, 29) = 0.8692	P=0.4299		Two-way ANOVA	Ordinary
Column Factor	2619162987354	2	1309581493677	F (2, 24) = 22.50	P<0.0001		Row Factor	7881387261771	1	7881387261771	F (1, 29) = 1.795	P=0.1907		Alpha	0.05
Residual	1397017205000	24	58209050208				Column Factor	10717300473071	2	5358650236536	F (2, 29) = 1.221	P=0.3098
							Residual	127300000000000	29	4390480865764				ANOVA table	SS (Type III)	DF	MS	F (DFn, DFd)	P value
Tukey's multiple comparisons test	Predicted (LS) mean diff.	95.00% CI of diff.	Below threshold?	Summary	Adjusted P Value									Interaction	391719806407	2	195859903204	F (2, 44) = 1.593	P=0.2147
							Tukey's multiple comparisons test	Predicted (LS) mean diff.	95.00% CI of diff.	Below threshold?	Summary	Adjusted P Value		Row Factor	16300741044	1	16300741044	F (1, 44) = 0.1326	P=0.7175
C3H/HeN:105 G636 vs. C3H/HeN:108 G636	476417	45727 to 907106	Yes	*	0.0242									Column Factor	1456200371334	2	728100185667	F (2, 44) = 5.923	P=0.0053
C3H/HeN:105 G636 vs. C3H/HeN:PBS	-44000	-571485 to 483485	No	ns	0.9998		C3H/HeN:105 G636 vs. C3H/HeN:108 G636	236833	-3451063 to 3924729	No	ns	>0.9999		Residual	5408407829697	44	122918359766
C3H/HeN:105 G636 vs. C3H/HeJ:105 G636	-294333	-725023 to 136356	No	ns	0.3142		C3H/HeN:105 G636 vs. C3H/HeN:PBS	2417	-4120776 to 4125610	No	ns	>0.9999
C3H/HeN:105 G636 vs. C3H/HeJ:108 G636	525217	43691 to 1006742	Yes	*	0.0269		C3H/HeN:105 G636 vs. C3H/HeJ:105 G636	-2213476	-5767222 to 1340269	No	ns	0.423		Tukey's multiple comparisons test	Predicted (LS) mean diff.	95.00% CI of diff.	Below threshold?	Summary	Adjusted P Value
C3H/HeN:105 G636 vs. C3H/HeJ:PBS	-196733	-648444 to 254978	No	ns	0.7568		C3H/HeN:105 G636 vs. C3H/HeJ:108 G636	142333	-3545563 to 3830229	No	ns	>0.9999
C3H/HeN:108 G636 vs. C3H/HeN:PBS	-520417	-1047902 to 7068	No	ns	0.0546		C3H/HeN:105 G636 vs. C3H/HeJ:PBS	-579333	-4267229 to 3108563	No	ns	0.9966		C3H/HeN:105 G636 vs. C3H/HeN:108 G636	-421111	-913447 to 71225	No	ns	0.1325
C3H/HeN:108 G636 vs. C3H/HeJ:105 G636	-770750	-1201440 to -340060	Yes	***	0.0001		C3H/HeN:108 G636 vs. C3H/HeN:PBS	-234417	-4357610 to 3888776	No	ns	>0.9999		C3H/HeN:105 G636 vs. C3H/HeN:PBS	174278	-376171 to 724726	No	ns	0.9329
C3H/HeN:108 G636 vs. C3H/HeJ:108 G636	48800	-432726 to 530326	No	ns	0.9995		C3H/HeN:108 G636 vs. C3H/HeJ:105 G636	-2450310	-6004055 to 1103436	No	ns	0.3142		C3H/HeN:105 G636 vs. C3H/HeJ:105 G636	23596	-445828 to 493020	No	ns	>0.9999
C3H/HeN:108 G636 vs. C3H/HeJ:PBS	-673150	-1124861 to -221439	Yes	**	0.0014		C3H/HeN:108 G636 vs. C3H/HeJ:108 G636	-94500	-3782396 to 3593396	No	ns	>0.9999		C3H/HeN:105 G636 vs. C3H/HeJ:108 G636	-257000	-749336 to 235336	No	ns	0.6315
C3H/HeN:PBS vs. C3H/HeJ:105 G636	-250333	-777818 to 277152	No	ns	0.6871		C3H/HeN:108 G636 vs. C3H/HeJ:PBS	-816167	-4504063 to 2871729	No	ns	0.9834		C3H/HeN:105 G636 vs. C3H/HeJ:PBS	-124556	-675004 to 425893	No	ns	0.9839
C3H/HeN:PBS vs. C3H/HeJ:108 G636	569217	-532.2 to 1138966	No	ns	0.0503		C3H/HeN:PBS vs. C3H/HeJ:105 G636	-2215893	-6219548 to 1787762	No	ns	0.5506		C3H/HeN:108 G636 vs. C3H/HeN:PBS	595389	44940 to 1145837	Yes	*	0.0272
C3H/HeN:PBS vs. C3H/HeJ:PBS	-152733	-697517 to 392051	No	ns	0.9508		C3H/HeN:PBS vs. C3H/HeJ:108 G636	139917	-3983276 to 4263110	No	ns	>0.9999		C3H/HeN:108 G636 vs. C3H/HeJ:105 G636	444707	-24717 to 914131	No	ns	0.0725
C3H/HeJ:105 G636 vs. C3H/HeJ:108 G636	819550	338024 to 1301076	Yes	***	0.0003		C3H/HeN:PBS vs. C3H/HeJ:PBS	-581750	-4704943 to 3541443	No	ns	0.9979		C3H/HeN:108 G636 vs. C3H/HeJ:108 G636	164111	-328225 to 656447	No	ns	0.9177
C3H/HeJ:105 G636 vs. C3H/HeJ:PBS	97600	-354111 to 549311	No	ns	0.9838		C3H/HeJ:105 G636 vs. C3H/HeJ:108 G636	2355810	-1197936 to 5909555	No	ns	0.3555		C3H/HeN:108 G636 vs. C3H/HeJ:PBS	296556	-253893 to 847004	No	ns	0.5998
C3H/HeJ:108 G636 vs. C3H/HeJ:PBS	-721950	-1222366 to -221534	Yes	**	0.002		C3H/HeJ:105 G636 vs. C3H/HeJ:PBS	1634143	-1919603 to 5187888	No	ns	0.7256		C3H/HeN:PBS vs. C3H/HeJ:105 G636	-150682	-680736 to 379372	No	ns	0.9568
							C3H/HeJ:108 G636 vs. C3H/HeJ:PBS	-721667	-4409563 to 2966229	No	ns	0.9905		C3H/HeN:PBS vs. C3H/HeJ:108 G636	-431278	-981726 to 119171	No	ns	0.2026
														C3H/HeN:PBS vs. C3H/HeJ:PBS	-298833	-901819 to 304153	No	ns	0.6807
														C3H/HeJ:105 G636 vs. C3H/HeJ:108 G636	-280596	-750020 to 188828	No	ns	0.4883
														C3H/HeJ:105 G636 vs. C3H/HeJ:PBS	-148152	-678206 to 381903	No	ns	0.9598
														C3H/HeJ:108 G636 vs. C3H/HeJ:PBS	132444	-418004 to 682893	No	ns	0.9789
Fig. 2D - 4 hpi - PMNs							Fig. 2E - 2 dpi - PMNs							Fig. 2F - 7 dpi - PMNs
C3H/HeN - Mock (n=3)	C3H/HeN - 10^5 (n=6)	C3H/HeN - 10^8 (n=6)	C3H/HeJ - Mock (n=5)	C3H/HeJ - 10^5 (n=6)	C3H/HeJ - 10^8 (n=4)		C3H/HeN - Mock (n=4)	C3H/HeN - 10^5 (n=6)	C3H/HeN - 10^8 (n=6)	C3H/HeJ - Mock (n=6)	C3H/HeJ - 10^5 (n=7)	C3H/HeJ - 10^8 (n=6)		C3H/HeN - Mock (n=6)	C3H/HeN - 10^5 (n=9)	C3H/HeN - 10^8 (n=9)	C3H/HeJ - Mock (n=6)	C3H/HeJ - 10^5 (n=11)	C3H/HeJ - 10^8 (n=9)
26200	103000	2190000	3090	8210	482000		756	154000	10800000	12000	2130000	5650000		398	1	217000	320	238	5170
4210	692000	2030000	2870	192000	744000		12900	200000	12400000	5350	81100	2960000		1	90.6	5980	176	8590	1780
842	88000	1260000	772	6820	136000		1590	174000	7570000	6570	99400	3470000		1300	493	104000	1040	4060	1810
	19700	293000	68500	4020	367000		3430	14900	4390000	2790	45800	3690000		587	3020	160000	144000	51900	5210
	52700	2260000	36900	2710				10900	2500000	3610	12400	3200000		397	985	80200	1340	6540	1530
	202000	221000		1700				26600	2590000	10800	64500	3170000		2320	716	262000	11300	1600	1460
											45300				417	222000		4000	21100
Two-way ANOVA	Ordinary														1060	415000		3220	92000
Alpha	0.05						Two-way ANOVA	Ordinary							474	115000		57200	1840
							Alpha	0.05										2390
ANOVA table	SS (Type III)	DF	MS	F (DFn, DFd)	P value													868
Interaction	1145812877401	2	572906438700	F (2, 24) = 2.859	P=0.0769		ANOVA table	SS (Type III)	DF	MS	F (DFn, DFd)	P value
Row Factor	882953147301	1	882953147301	F (1, 24) = 4.407	P=0.0465		Interaction	19719318080257	2	9859659040129	F (2, 29) = 2.900	P=0.0711		Two-way ANOVA	Ordinary
Column Factor	4211346235537	2	2105673117769	F (2, 24) = 10.51	P=0.0005		Row Factor	7183451225748	1	7183451225748	F (1, 29) = 2.113	P=0.1568		Alpha	0.05
Residual	4808721530802	24	200363397117				Column Factor	201300000000000	2	100600000000000	F (2, 29) = 29.61	P<0.0001
							Residual	98581400471778	29	3399358636958				ANOVA table	SS (Type III)	DF	MS	F (DFn, DFd)	P value
Tukey's multiple comparisons test	Predicted (LS) mean diff.	95.00% CI of diff.	Below threshold?	Summary	Adjusted P Value									Interaction	102424044896	2	51212022448	F (2, 44) = 12.99	P<0.0001
							Tukey's multiple comparisons test	Predicted (LS) mean diff.	95.00% CI of diff.	Below threshold?	Summary	Adjusted P Value		Row Factor	21198542795	1	21198542795	F (1, 44) = 5.378	P=0.0251
C3H/HeN:105 G636 vs. C3H/HeN:108 G636	-1151533	-1950591 to -352475	Yes	**	0.002									Column Factor	95237256698	2	47618628349	F (2, 44) = 12.08	P<0.0001
C3H/HeN:105 G636 vs. C3H/HeN:PBS	180523	-798120 to 1159165	No	ns	0.9921		C3H/HeN:105 G636 vs. C3H/HeN:108 G636	-6611600	-9856648 to -3366552	Yes	****	<0.0001		Residual	173451416305	44	3942077643
C3H/HeN:105 G636 vs. C3H/HeJ:105 G636	154917	-644141 to 953975	No	ns	0.9901		C3H/HeN:105 G636 vs. C3H/HeN:PBS	92064	-3536010 to 3720138	No	ns	>0.9999
C3H/HeN:105 G636 vs. C3H/HeJ:108 G636	-229117	-1122491 to 664257	No	ns	0.966		C3H/HeN:105 G636 vs. C3H/HeJ:105 G636	-257338	-3384345 to 2869668	No	ns	0.9998		Tukey's multiple comparisons test	Predicted (LS) mean diff.	95.00% CI of diff.	Below threshold?	Summary	Adjusted P Value
C3H/HeN:105 G636 vs. C3H/HeJ:PBS	167672	-670387 to 1005731	No	ns	0.9885		C3H/HeN:105 G636 vs. C3H/HeJ:108 G636	-3593267	-6838315 to -348219	Yes	*	0.0233
C3H/HeN:108 G636 vs. C3H/HeN:PBS	1332056	353414 to 2310698	Yes	**	0.0037		C3H/HeN:105 G636 vs. C3H/HeJ:PBS	89880	-3155168 to 3334928	No	ns	>0.9999		C3H/HeN:105 G636 vs. C3H/HeN:108 G636	-185047	-273216 to -96878	Yes	****	<0.0001
C3H/HeN:108 G636 vs. C3H/HeJ:105 G636	1306450	507392 to 2105508	Yes	***	0.0005		C3H/HeN:108 G636 vs. C3H/HeN:PBS	6703664	3075590 to 10331738	Yes	****	<0.0001		C3H/HeN:105 G636 vs. C3H/HeN:PBS	269.7	-98306 to 98846	No	ns	>0.9999
C3H/HeN:108 G636 vs. C3H/HeJ:108 G636	922417	29043 to 1815791	Yes	*	0.0402		C3H/HeN:108 G636 vs. C3H/HeJ:105 G636	6354262	3227255 to 9481268	Yes	****	<0.0001		C3H/HeN:105 G636 vs. C3H/HeJ:105 G636	-14707	-98773 to 69359	No	ns	0.995
C3H/HeN:108 G636 vs. C3H/HeJ:PBS	1319205	481146 to 2157265	Yes	***	0.0007		C3H/HeN:108 G636 vs. C3H/HeJ:108 G636	3018333	-226715 to 6263381	No	ns	0.0798		C3H/HeN:105 G636 vs. C3H/HeJ:108 G636	-16080	-104249 to 72089	No	ns	0.994
C3H/HeN:PBS vs. C3H/HeJ:105 G636	-25606	-1004248 to 953036	No	ns	>0.9999		C3H/HeN:108 G636 vs. C3H/HeJ:PBS	6701480	3456432 to 9946528	Yes	****	<0.0001		C3H/HeN:105 G636 vs. C3H/HeJ:PBS	-27264	-125840 to 71312	No	ns	0.9615
C3H/HeN:PBS vs. C3H/HeJ:108 G636	-409639	-1466694 to 647415	No	ns	0.8334		C3H/HeN:PBS vs. C3H/HeJ:105 G636	-349402	-3872292 to 3173487	No	ns	0.9996		C3H/HeN:108 G636 vs. C3H/HeN:PBS	185317	86741 to 283892	Yes	****	<0.0001
C3H/HeN:PBS vs. C3H/HeJ:PBS	-12851	-1023588 to 997887	No	ns	>0.9999		C3H/HeN:PBS vs. C3H/HeJ:108 G636	-3685331	-7313405 to -57257	Yes	*	0.0448		C3H/HeN:108 G636 vs. C3H/HeJ:105 G636	170340	86274 to 254406	Yes	****	<0.0001
C3H/HeJ:105 G636 vs. C3H/HeJ:108 G636	-384033	-1277407 to 509341	No	ns	0.7664		C3H/HeN:PBS vs. C3H/HeJ:PBS	-2184	-3630258 to 3625890	No	ns	>0.9999		C3H/HeN:108 G636 vs. C3H/HeJ:108 G636	168967	80798 to 257136	Yes	****	<0.0001
C3H/HeJ:105 G636 vs. C3H/HeJ:PBS	12755	-825304 to 850815	No	ns	>0.9999		C3H/HeJ:105 G636 vs. C3H/HeJ:108 G636	-3335929	-6462935 to -208922	Yes	*	0.0313		C3H/HeN:108 G636 vs. C3H/HeJ:PBS	157783	59207 to 256359	Yes	***	0.0003
C3H/HeJ:108 G636 vs. C3H/HeJ:PBS	396789	-531633 to 1325210	No	ns	0.7706		C3H/HeJ:105 G636 vs. C3H/HeJ:PBS	347218	-2779788 to 3474225	No	ns	0.9993		C3H/HeN:PBS vs. C3H/HeJ:105 G636	-14977	-109900 to 79947	No	ns	0.997
							C3H/HeJ:108 G636 vs. C3H/HeJ:PBS	3683147	438099 to 6928195	Yes	*	0.019		C3H/HeN:PBS vs. C3H/HeJ:108 G636	-16350	-114926 to 82226	No	ns	0.9961
														C3H/HeN:PBS vs. C3H/HeJ:PBS	-27534	-135518 to 80451	No	ns	0.9728
														C3H/HeJ:105 G636 vs. C3H/HeJ:108 G636	-1373	-85439 to 82693	No	ns	>0.9999
														C3H/HeJ:105 G636 vs. C3H/HeJ:PBS	-12557	-107481 to 82367	No	ns	0.9987
														C3H/HeJ:108 G636 vs. C3H/HeJ:PBS	-11184	-109760 to 87392	No	ns	0.9994

## Sheet: Figure 3
Alveolitis
	Infected							Mock-Infected							Two-way ANOVA	Ordinary
4 hpi	0	1	0	1	0	1	2	1	1	0	1	0	1		Alpha	0.05
2 dpi	3	2	2	2	2	3	3	0	2	1	0	2	1
7 dpi	1	0	2	2	1	1		0	0	0	0	2	0		Source of Variation	% of total variation	P value	P value summary	Significant?
14 dpi	0	1	2	1	0	3	0	0	0	0	1	0	0		Interaction	5.409	0.2498	ns	No
21 dpi	1	0	2	0	0	1	2	0	0	0	0	0	0		Row Factor	23.04	0.0005	***	Yes
															Column Factor	17.64	<0.0001	****	Yes
															ANOVA table	SS (Type III)	DF	MS	F (DFn, DFd)	P value
															Interaction	3.123	4	0.7807	F (4, 54) = 1.390	P=0.2498
															Row Factor	13.3	4	3.325	F (4, 54) = 5.920	P=0.0005
															Column Factor	10.18	1	10.18	F (1, 54) = 18.13	P<0.0001
															Residual	30.33	54	0.5617
															Difference between column means
															Predicted (LS) mean of Infected	1.233
															Predicted (LS) mean of Mock-Infected	0.4333
															Difference between predicted means	0.8
															SE of difference	0.1879
															95% CI of difference	0.4233 to 1.177
															Number of families	1
															Number of comparisons per family	5
															Alpha	0.05
															Bonferroni's multiple comparisons test	Predicted (LS) mean diff.	95.00% CI of diff.	Below threshold?	Summary	Adjusted P Value
															Infected - Mock-Infected
															4 hpi	0.04762	-1.066 to 1.161	No	ns	>0.9999
															2 dpi	1.429	0.3153 to 2.542	Yes	**	0.0059
															7 dpi	0.8333	-0.3220 to 1.989	No	ns	0.297
															14 dpi	0.8333	-0.2800 to 1.947	No	ns	0.2535
															21 dpi	0.8571	-0.2562 to 1.970	No	ns	0.2233
															Test details	Predicted (LS) mean 1	Predicted (LS) mean 2	Predicted (LS) mean diff.	SE of diff.	N1	N2	t	DF
															Infected - Mock-Infected
															4 hpi	0.7143	0.6667	0.04762	0.417	7	6	0.1142	54
															2 dpi	2.429	1	1.429	0.417	7	6	3.426	54
															7 dpi	1.167	0.3333	0.8333	0.4327	6	6	1.926	54
															14 dpi	1	0.1667	0.8333	0.417	7	6	1.999	54
															21 dpi	0.8571	0	0.8571	0.417	7	6	2.056	54
Attenuated Airway Epithelium
	Infected							Mock-Infected							Two-way ANOVA	Ordinary
4 hpi	0	0	0	0	0	0	0	0	0	0	0	0	0		Alpha	0.05
2 dpi	1	1	1	0	1	2	0	0	0	1	1	1	1
7 dpi	1	2	1	0	1	1		0	0	0	0	0	0		Source of Variation	% of total variation	P value	P value summary	Significant?
14 dpi	1	0	1	1	0	2	0	0	0	0	0	0	0		Interaction	9.455	0.0178	*	Yes
21 dpi	2	3	1	2	2	1	2	1	1	1	0	0	1		Row Factor	32.46	<0.0001	****	Yes
															Column Factor	17.2	<0.0001	****	Yes
															ANOVA table	SS (Type III)	DF	MS	F (DFn, DFd)	P value
															Interaction	3.351	4	0.8377	F (4, 54) = 3.276	P=0.0178
															Row Factor	11.5	4	2.876	F (4, 54) = 11.24	P<0.0001
															Column Factor	6.097	1	6.097	F (1, 54) = 23.84	P<0.0001
															Residual	13.81	54	0.2557
															Difference between column means
															Predicted (LS) mean of Infected	0.8857
															Predicted (LS) mean of Mock-Infected	0.2667
															Difference between predicted means	0.619
															SE of difference	0.1268
															95% CI of difference	0.3649 to 0.8732
															Number of families	1
															Number of comparisons per family	5
															Alpha	0.05
															Bonferroni's multiple comparisons test	Predicted (LS) mean diff.	95.00% CI of diff.	Below threshold?	Summary	Adjusted P Value
															Infected - Mock-Infected
															4 hpi	0	-0.7512 to 0.7512	No	ns	>0.9999
															2 dpi	0.1905	-0.5607 to 0.9417	No	ns	>0.9999
															7 dpi	1	0.2205 to 1.780	Yes	**	0.0059
															14 dpi	0.7143	-0.03690 to 1.465	No	ns	0.0702
															21 dpi	1.19	0.4393 to 1.942	Yes	***	0.0005
															Test details	Predicted (LS) mean 1	Predicted (LS) mean 2	Predicted (LS) mean diff.	SE of diff.	N1	N2	t	DF
															Infected - Mock-Infected
															4 hpi	0	0	0	0.2813	7	6	0	54
															2 dpi	0.8571	0.6667	0.1905	0.2813	7	6	0.677	54
															7 dpi	1	0	1	0.292	6	6	3.425	54
															14 dpi	0.7143	0	0.7143	0.2813	7	6	2.539	54
															21 dpi	1.857	0.6667	1.19	0.2813	7	6	4.231	54

## Sheet: Figure 4
Fig. 4A - 1 dpi - Long-term								Fig. 4B - 7 dpi - Long-term								Fig. 4C - 14 dpi - Long-term								Fig. 4D - 21 dpi - Long-term
G636 (n=15)	G636 ΔinvL (n=15)	G636 invL+ (n=15)						G636 (n=15)	G636 ΔinvL (n=15)	G636 invL+ (n=15)						G636 (n=15)	G636 ΔinvL (n=15)	G636 invL+ (n=15)						G636 (n=15)	G636 ΔinvL (n=14)	G636 invL+ (n=15)
63300	43300	31300						2000	4670	1330						167	33	1						1	1	1
93300	46700	103000						667	1	1930						133	6670	33						1	1	200
56700	83300	53300						2670	667	4000						1030	1	67						33	67	100
38700	24300	21000						4000	133	200						1970	33	1						267	1	1
73300	25700	103000						5000	1100	1330						233	1	1						33	14	33
183000	76700	16000						11000	2600	3300						200	1	267						1	1	1
90000	83300	250000						9670	1	3000						22700	10	167						3670	1	1
167000	86700	46700						7670	600	1						33	267	33						33	1	133
107000	32000	33300						6000	1	33						38	1	700						33	1	1
127000	60000	50000						3000	2330	5000						500	30	1070						33	1	33
32300	103000	63300						5330	8670	5330						333	1	1330						33	1	600
48300	100000	103000						6330	15000	8670						333	133	1						100	1	33
143000	45000	53300						7670	6000	1330						533	1300	2330						33	1	400
120000	22300	14000						5670	1070	3330						15700	1230	967						70	1	1
120000	237000	50000						19000	4670	8000						3000	1	1000						500	1	33
Kruskal-Wallis test								Kruskal-Wallis test								Kruskal-Wallis test								Kruskal-Wallis test
P value	0.0481							P value	0.0148							P value	0.021							P value	0.0013
Exact or approximate P value?	Approximate							Exact or approximate P value?	Approximate							Exact or approximate P value?	Approximate							Exact or approximate P value?	Approximate
P value summary	*							P value summary	*							P value summary	*							P value summary	**
Do the medians vary signif. (P < 0.05)?	Yes							Do the medians vary signif. (P < 0.05)?	Yes							Do the medians vary signif. (P < 0.05)?	Yes							Do the medians vary signif. (P < 0.05)?	Yes
Number of groups	3							Number of groups	3							Number of groups	3							Number of groups	3
Kruskal-Wallis statistic	6.068							Kruskal-Wallis statistic	8.426							Kruskal-Wallis statistic	7.73							Kruskal-Wallis statistic	13.23
Number of families	1							Number of families	1							Number of families	1							Number of families	1
Number of comparisons per family	3							Number of comparisons per family	3							Number of comparisons per family	3							Number of comparisons per family	3
Alpha	0.05							Alpha	0.05							Alpha	0.05							Alpha	0.05
Dunn's multiple comparisons test	Mean rank diff.	Significant?	Summary	Adjusted P Value				Dunn's multiple comparisons test	Mean rank diff.	Significant?	Summary	Adjusted P Value				Dunn's multiple comparisons test	Mean rank diff.	Significant?	Summary	Adjusted P Value				Dunn's multiple comparisons test	Mean rank diff.	Significant?	Summary	Adjusted P Value
G636 vs. G636 ΔinvL	9.433	No	ns	0.1472	A-B			G636 vs. G636 ΔinvL	13.2	Yes	*	0.0176	A-B			G636 vs. G636 ΔinvL	13.2	Yes	*	0.0168	A-B			G636 vs. G636 ΔinvL	15.5	Yes	**	0.0016	A-B
G636 vs. G636 invL+	10.87	No	ns	0.0702	A-C			G636 vs. G636 invL+	10.4	No	ns	0.09	A-C			G636 vs. G636 invL+	7.6	No	ns	0.3324	A-C			G636 vs. G636 invL+	3.5	No	ns	>0.9999	A-C
G636 ΔinvL vs. G636 invL+	1.433	No	ns	>0.9999	B-C			G636 ΔinvL vs. G636 invL+	-2.8	No	ns	>0.9999	B-C			G636 ΔinvL vs. G636 invL+	-5.6	No	ns	0.72	B-C			G636 ΔinvL vs. G636 invL+	-12	Yes	*	0.0218	B-C
Test details	Mean rank 1	Mean rank 2	Mean rank diff.	n1	n2	Z		Test details	Mean rank 1	Mean rank 2	Mean rank diff.	n1	n2	Z		Test details	Mean rank 1	Mean rank 2	Mean rank diff.	n1	n2	Z		Test details	Mean rank 1	Mean rank 2	Mean rank diff.	n1	n2	Z
G636 vs. G636 ΔinvL	29.77	20.33	9.433	15	15	1.968		G636 vs. G636 ΔinvL	30.87	17.67	13.2	15	15	2.754		G636 vs. G636 ΔinvL	29.93	16.73	13.2	15	15	2.77		G636 vs. G636 ΔinvL	29.33	13.83	15.5	15	15	3.467
G636 vs. G636 invL+	29.77	18.9	10.87	15	15	2.267		G636 vs. G636 invL+	30.87	20.47	10.4	15	15	2.17		G636 vs. G636 invL+	29.93	22.33	7.6	15	15	1.595		G636 vs. G636 invL+	29.33	25.83	3.5	15	15	0.783
G636 ΔinvL vs. G636 invL+	20.33	18.9	1.433	15	15	0.299		G636 ΔinvL vs. G636 invL+	17.67	20.47	-2.8	15	15	0.5843		G636 ΔinvL vs. G636 invL+	16.73	22.33	-5.6	15	15	1.175		G636 ΔinvL vs. G636 invL+	13.83	25.83	-12	15	15	2.685
Fig. 4E - Lungs - Acute								Fig. 4F - Spleen - Acute								Fig. 4G - Kidneys - Acute
G636 (n=10)	G636 ΔinvL (n=10)	G636 invL+ (n=10)						G636 (n=10)	G636 ΔinvL (n=10)	G636 invL+ (n=10)						G636 (n=10)	G636 ΔinvL (n=10)	G636 invL+ (n=10)
2630000000	4300000000	867000000						307000	63700	16000						13000	167000	14300
2000000000	4370000000	4670000000						73000	193000	500000						18300	500000	190000
2570000000	2000000000	4670000000						63300	197000	600000						40000	140000	467000
3270000000	633000000	400000000						23300	1770	4000						10300	1530	9000
2070000000	2330000000	3330000000						80000	533000	207000						66700	833000	86700
4530000000	467000000	367000000						70000	39300	27000						41300	44300	30000
2800000000	733000000	533000000						107000	173000	23000						127000	56700	5330
2900000000	633000000	287000000						6000	14300	533						1830	10000	433
2000000000	380000000	800000000						73300	10300	6000						66700	3330	5000
3670000000	867000000	377000000						900000	7000	8000						567000	23300	233
Kruskal-Wallis test								Kruskal-Wallis test								Kruskal-Wallis test
P value	0.0852							P value	0.4143							P value	0.4261
Exact or approximate P value?	Approximate							Exact or approximate P value?	Approximate							Exact or approximate P value?	Approximate
P value summary	ns							P value summary	ns							P value summary	ns
Do the medians vary signif. (P < 0.05)?	No							Do the medians vary signif. (P < 0.05)?	No							Do the medians vary signif. (P < 0.05)?	No
Number of groups	3							Number of groups	3							Number of groups	3
Kruskal-Wallis statistic	4.924							Kruskal-Wallis statistic	1.762							Kruskal-Wallis statistic	1.706
Number of families	1							Number of families	1							Number of families	1
Number of comparisons per family	3							Number of comparisons per family	3							Number of comparisons per family	3
Alpha	0.05							Alpha	0.05							Alpha	0.05
Dunn's multiple comparisons test	Mean rank diff.	Significant?	Summary	Adjusted P Value				Dunn's multiple comparisons test	Mean rank diff.	Significant?	Summary	Adjusted P Value				Dunn's multiple comparisons test	Mean rank diff.	Significant?	Summary	Adjusted P Value
G636 vs. G636 ΔinvL	6.95	No	ns	0.2318	A-B			G636 vs. G636 ΔinvL	3.05	No	ns	>0.9999	A-B			G636 vs. G636 ΔinvL	-1.1	No	ns	>0.9999	A-B
G636 vs. G636 invL+	8.05	No	ns	0.1222	A-C			G636 vs. G636 invL+	5.2	No	ns	0.5596	A-C			G636 vs. G636 invL+	3.8	No	ns	>0.9999	A-C
G636 ΔinvL vs. G636 invL+	1.1	No	ns	>0.9999	B-C			G636 ΔinvL vs. G636 invL+	2.15	No	ns	>0.9999	B-C			G636 ΔinvL vs. G636 invL+	4.9	No	ns	0.6397	B-C
Test details	Mean rank 1	Mean rank 2	Mean rank diff.	n1	n2	Z		Test details	Mean rank 1	Mean rank 2	Mean rank diff.	n1	n2	Z		Test details	Mean rank 1	Mean rank 2	Mean rank diff.	n1	n2	Z
G636 vs. G636 ΔinvL	20.5	13.55	6.95	10	10	1.767		G636 vs. G636 ΔinvL	18.25	15.2	3.05	10	10	0.7748		G636 vs. G636 ΔinvL	16.4	17.5	-1.1	10	10	0.2794
G636 vs. G636 invL+	20.5	12.45	8.05	10	10	2.046		G636 vs. G636 invL+	18.25	13.05	5.2	10	10	1.321		G636 vs. G636 invL+	16.4	12.6	3.8	10	10	0.9653
G636 ΔinvL vs. G636 invL+	13.55	12.45	1.1	10	10	0.2796		G636 ΔinvL vs. G636 invL+	15.2	13.05	2.15	10	10	0.5462		G636 ΔinvL vs. G636 invL+	17.5	12.6	4.9	10	10	1.245

## Sheet: Figure 5
Fig. 5A - Tigecycline - G636
Day	PBS-Long-Term										Day	Tig100-Long-Term										Day	PBS-Acute							Day	Tig100-Acute
1 (n=9)	73300	393000	113000	40000	96700	83300	24000	213000	18300		1 (n=9)	48700	29700	27700	25300	45300	9000	25700	15000	23300		1 (n=6)	1900000000	930000000	1330000000	2100000000	4830000000	21000000000		1 (n=7)	157000000	10300000	167000000	183000000	117000000	767000000	100000000
3 (n=9)	46700	577000	103000	6000	6000	10700	9000	12300	18000		3 (n=9)	7330	467	27300	1970	8000	2370	300	15000	867
5 (n=8)	15700	11300	11300	13000	13300	8670	8330	11300			5 (n=8)	1	6630	2800	4530	1	4370	5700	3270	4370
	Day 1 - Long-term - G636 PBS vs Tig100			Day 3 - Long-term - G636 PBS vs Tig100			Day 5 - Long-term - G636 PBS vs Tig100			Day 1 - Acute - G636 PBS vs Tig100
	Mann Whitney test			Mann Whitney test			Mann Whitney test			Mann Whitney test
	P value	0.0244		P value	0.0229		P value	<0.0001		P value	0.0012
	Exact or approximate P value?	Exact		Exact or approximate P value?	Exact		Exact or approximate P value?	Exact		Exact or approximate P value?	Exact
	P value summary	*		P value summary	*		P value summary	****		P value summary	**
	Significantly different (P < 0.05)?	Yes		Significantly different (P < 0.05)?	Yes		Significantly different (P < 0.05)?	Yes		Significantly different (P < 0.05)?	Yes
	One- or two-tailed P value?	Two-tailed		One- or two-tailed P value?	Two-tailed		One- or two-tailed P value?	Two-tailed		One- or two-tailed P value?	Two-tailed
	Sum of ranks in column A,B	111 , 60		Sum of ranks in column A,B	111 , 60		Sum of ranks in column A,B	108 , 45		Sum of ranks in column A,B	63 , 28
	Mann-Whitney U	15		Mann-Whitney U	15		Mann-Whitney U	0		Mann-Whitney U	0
Fig. 5B - Tigecycline - G654
Day	PBS-Long-Term							Day	Tig100-Long-Term							Day	PBS-Acute							Day	Tig100-Acute
1 (n=6)	11700	56700	93300	100000	153000	83300		1 (n=6)	400	23700	6670	12700	160000	11000		1 (n=6)	93300000	390000000	140000000	800000000	320000000	733000000		1 (n=6)	19700000	13000000	3670000	9670000	170000000	187000000
3 (n=6)	9000	15000	7330	15300	107000	6670		3 (n=6)	1670	11700	1670	2000	5000	1
5 (n=6)	17000	12000	21300	36000	30300	5330		5 (n=6)	1000	1330	3000	667	6670	1
	Day 1 - Long-term - G654 PBS vs Tig100			Day 3 - Long-term - G654 PBS vs Tig100			Day 5 - Long-term - G654 PBS vs Tig100			Day 1 - Acute - G636 PBS vs Tig100
	Mann Whitney test			Mann Whitney test			Mann Whitney test			Mann Whitney test
	P value	0.132		P value	0.0152		P value	0.0043		P value	0.026
	Exact or approximate P value?	Exact		Exact or approximate P value?	Exact		Exact or approximate P value?	Exact		Exact or approximate P value?	Exact
	P value summary	ns		P value summary	*		P value summary	**		P value summary	*
	Significantly different (P < 0.05)?	No		Significantly different (P < 0.05)?	Yes		Significantly different (P < 0.05)?	Yes		Significantly different (P < 0.05)?	Yes
	One- or two-tailed P value?	Two-tailed		One- or two-tailed P value?	Two-tailed		One- or two-tailed P value?	Two-tailed		One- or two-tailed P value?	Two-tailed
	Sum of ranks in column A,B	49 , 29		Sum of ranks in column A,B	54 , 24		Sum of ranks in column A,B	56 , 22		Sum of ranks in column A,B	53 , 25
	Mann-Whitney U	8		Mann-Whitney U	3		Mann-Whitney U	1		Mann-Whitney U	4
Fig. 5C - Apramycin - G636
Day	PBS-Long-Term										Day	Apr500-Long-Term										Day	PBS-Acute							Day	Apr500-Acute
1 (n=9)	73300	393000	113000	40000	96700	83300	24000	213000	18300		1 (n=9)	367	33	1700	1	1	1	1	1	1		1 (n=6)	1900000000	930000000	1330000000	2100000000	4830000000	21000000000		1 (n=7)	50300000	3330000	15700000	8000000	11000000	19700000	11700000
3 (n=9)	46700	577000	103000	6000	6000	10700	9000	12300	18000		3 (n=9)	1	33	1	1	1	1	1	1	1
5 (n=8)	15700	11300	11300	13000	13300	8670	8330	11300			5 (n=8)	1	1	1	1	1	1	1	1
	Day 1 - Long-term - G636 PBS vs Apr500			Day 3 - Long-term - G636 PBS vs Apr500			Day 5 - Long-term - G636 PBS vs Apr500			Day 1 - Acute - G636 PBS vs Apr500
	Mann Whitney test			Mann Whitney test			Mann Whitney test			Mann Whitney test
	P value	0.0003		P value	<0.0001		P value	0.0002		P value	0.0012
	Exact or approximate P value?	Exact		Exact or approximate P value?	Exact		Exact or approximate P value?	Exact		Exact or approximate P value?	Exact
	P value summary	***		P value summary	****		P value summary	***		P value summary	**
	Significantly different (P < 0.05)?	Yes		Significantly different (P < 0.05)?	Yes		Significantly different (P < 0.05)?	Yes		Significantly different (P < 0.05)?	Yes
	One- or two-tailed P value?	Two-tailed		One- or two-tailed P value?	Two-tailed		One- or two-tailed P value?	Two-tailed		One- or two-tailed P value?	Two-tailed
	Sum of ranks in column A,B	132 , 39		Sum of ranks in column A,B	126 , 45		Sum of ranks in column A,B	100 , 36		Sum of ranks in column A,B	63 , 28
	Mann-Whitney U	3		Mann-Whitney U	0		Mann-Whitney U	0		Mann-Whitney U	0
Fig. 5D - Apramycin - G654
Day	PBS-Long-Term							Day	Apr500-Long-Term								Day	PBS-Acute							Day	Apr500-Acute
1 (n=6)	11700	56700	93300	100000	153000	83300		1 (n=6)	1	42	1	1	33	1			1 (n=6)	93300000	390000000	140000000	800000000	320000000	733000000		1 (n=6)	225000	2500000	547000	16700000	8670000	2770000
3 (n=6)	9000	15000	7330	15300	107000	6670		3 (n=5)	1	1	1	1	1
5 (n=6)	17000	12000	21300	36000	30300	5330		5 (n=4)	1	1	1	1
	Day 1 - Long-term - G636 PBS vs Apr500			Day 3 - Long-term - G636 PBS vs Apr500			Day 5 - Long-term - G636 PBS vs Apr500			Day 1 - Acute - G636 PBS vs Apr500
	Mann Whitney test			Mann Whitney test			Mann Whitney test			Mann Whitney test
	P value	0.0022		P value	0.0043		P value	0.0095		P value	0.0022
	Exact or approximate P value?	Exact		Exact or approximate P value?	Exact		Exact or approximate P value?	Exact		Exact or approximate P value?	Exact
	P value summary	**		P value summary	**		P value summary	**		P value summary	**
	Significantly different (P < 0.05)?	Yes		Significantly different (P < 0.05)?	Yes		Significantly different (P < 0.05)?	Yes		Significantly different (P < 0.05)?	Yes
	One- or two-tailed P value?	Two-tailed		One- or two-tailed P value?	Two-tailed		One- or two-tailed P value?	Two-tailed		One- or two-tailed P value?	Two-tailed
	Sum of ranks in column A,B	57 , 21		Sum of ranks in column A,B	51 , 15		Sum of ranks in column A,B	45 , 10		Sum of ranks in column A,B	57 , 21
	Mann-Whitney U	0		Mann-Whitney U	0		Mann-Whitney U	0		Mann-Whitney U	0

## Sheet: Figure 6
Fig. 6A - Lungs
Day	Untreated											Day	Mock-Infected																					Day	S. aureus
1	21700	86700	53300	227000	700000	437000	230000	247000	41700	180000		1	22000	167000	80000	40000	107000	93300	227000	153000	183000	247000	21700	86700	53300	227000	700000	437000	230000	247000	41700	180000		1	93300	227000	153000	183000	247000	21700	86700	53300	227000	700000	437000	230000	247000	41700	180000
7	4670	4670	13700	1030	400	21700	6670	26000	5670	1030		7	20700	24000	1570	21000	6670	68	606	6080	5040	3660	4670	4670	13700	1030	400	21700	6670	26000	5670	1030		7	68	606	6080	5040	3660	4670	4670	13700	1030	400	21700	6670	26000	5670	1030
14	233	6000	333	67	400	2400	1170	233	1400	2670		14	12	3030	136	33	600	967	400	500	500	300	233	6000	333	67	400	2400	1170	233	1400	2670		14	967	400	500	500	300	233	6000	333	67	400	2400	1170	233	1400	2670
15	1	1200	1130	1	100	633	1430	2200	5330	1430		15	233	100	1	1	1	7330	22000	33	1	16700	9000	67	267	2130	1	1	2670	12	400	333		15	293000	22	36700	33	3400	11300	1	2000	200	467	1870	33	1	1	113000
16	33	1	67	33		16	1	267	1230	33		16	133	1	14	1	33	1	1	1	167	16	1130	67	33	1	67	33	1	67	1	1870		16	33	10	1	367	1	38700000	38700000	1	1	67	33	2470	1	633	1
Fig. 6B - Spleen
Day	Untreated											Day	Mock-Infected																					Day	S. aureus
1	304	1	1	1	1	24	1	1	1	1		1	1	1	1	1	1	1	1	1	1	1	304	1	1	1	1	24	1	1	1	1		1	1	1	1	1	1	304	1	1	1	1	24	1	1	1	1
7	1	1	1	1	1	1	1	1	1	1		7	1	1	1	1	1	1	1	1	1	1	1	1	1	1	1	1	1	1	1	1		7	1	1	1	1	1	1	1	1	1	1	1	1	1	1	1
14	1	1	1	1	1	1	1	1	1	1		14	1	1	1	1	1	1	1	1	1	1	1	1	1	1	1	1	1	1	1	1		14	1	1	1	1	1	1	1	1	1	1	1	1	1	1	1
15	1	1	1	1	1	1	1	1	1	1		15	1	1	1	1	1	1	1	1	1	1	1	1	1	1	1	1	1	1	1	1		15	1	1	1	1	1	1	1	1	1	1	1	1	1	1	20
16	1	1	1	1	1	1	1	1	1	1		16	1	1	1	1	1	1	1	1	1	1	1	1	1	1	1	1	1	1	1	1		16	1	1	1	1	1	5984	1	5984	1	1	1	1	1	1	1
Fig. 6C - Kidneys
Day	Untreated											Day	Mock-Infected																					Day	S. aureus
1	1	1	1	1	1	14	1	1	1	1		1	1	1	1	1	1	1	1	1	1	1	1	1	1	1	1	14	1	1	1	1		1	1	1	1	1	1	1	1	1	1	1	14	1	1	1	1
7	1	1	1	1	1	1	1	1	1	1		7	1	1	1	1	1	1	1	1	1	1	1	1	1	1	1	1	1	1	1	1		7	1	1	1	1	1	1	1	1	1	1	1	1	1	1	1
14	1	1	1	1	1	1	1	1	1	1		14	1	1	1	1	1	1	1	1	1	1	1	1	1	1	1	1	1	1	1	1		14	1	1	1	1	1	1	1	1	1	1	1	1	1	1	1
15	1	1	1	1	1	1	1	1	1	1		15	1	1	1	1	1	1	1	1	1	1	1	1	1	1	1	1	1	1	1	1		15	1	1	1	1	1	1	1	1	1	1	1	1	1	1	1
16	1	1	1	1	1	1	1	1	1	1		16	1	1	1	1	1	1	1	1	1	1	1	1	1	1	1	1	1	1	1	1		16	1	1	1	1	1	3440	1	3440	1	1	1	1	1	1	1
Fig. 6D - Lungs - Day 15
Untreated	Mock-infected	S. aureus	K. pneumoniae		Kruskal-Wallis test			Number of families	1
1	233	293000	14		P value	0.0003		Number of comparisons per family	6
1200	100	22	1		Exact or approximate P value?	Approximate		Alpha	0.05
1130	1	36700	1		P value summary	***
1	1	33	1		Do the medians vary signif. (P < 0.05)?	Yes		Dunn's multiple comparisons test	Mean rank diff.	Significant?	Summary	Adjusted P Value
100	1	3400	1		Number of groups	4		Untreated vs. Mock-infected	5	No	ns	>0.9999	A-B
633	7330	11300	33		Kruskal-Wallis statistic	19.01		Untreated vs. S. aureus	-4.396	No	ns	>0.9999	A-C
1430	22000	1	1					Untreated vs. K. pneumoniae	23.37	Yes	*	0.0227	A-D
2200	33	2000	33		Data summary			Mock-infected vs. S. aureus	-9.396	No	ns	0.699	B-C
5330	1	200	1		Number of treatments (columns)	4		Mock-infected vs. K. pneumoniae	18.37	Yes	*	0.0392	B-D
1430	16700	467	34		Number of values (total)	69		S. aureus vs. K. pneumoniae	27.76	Yes	***	0.0001	C-D
	9000	1870	1
	67	33	10					Test details	Mean rank 1	Mean rank 2	Mean rank diff.	n1	n2	Z
	267	1	1					Untreated vs. Mock-infected	40	35	5	10	20	0.653
	2130	1	1					Untreated vs. S. aureus	40	44.4	-4.396	10	24	0.5907
	1	113000	1					Untreated vs. K. pneumoniae	40	16.63	23.37	10	15	2.895
	1	113000						Mock-infected vs. S. aureus	35	44.4	-9.396	20	24	1.57
	2670	133						Mock-infected vs. K. pneumoniae	35	16.63	18.37	20	15	2.72
	12	8000						S. aureus vs. K. pneumoniae	44.4	16.63	27.76	24	15	4.266
	400	1130
	333	127000
		33
		6330
		10
		103000
Fig. 6E - Lungs - Day 16
Untreated	Mock-infected	S. aureus	K. pneumoniae		Kruskal-Wallis test			Number of families	1
33	133	33	233		P value	0.2457		Number of comparisons per family	6
1	1	10	1		Exact or approximate P value?	Approximate		Alpha	0.05
67	14	1	33		P value summary	ns
33	1	367	1		Do the medians vary signif. (P < 0.05)?	No		Dunn's multiple comparisons test	Mean rank diff.	Significant?	Summary	Adjusted P Value
16	33	1	1		Number of groups	4		Untreated vs. Mock-infected	4.489	No	ns	>0.9999	A-B
1	1	38700000	67		Kruskal-Wallis statistic	4.15		Untreated vs. S. aureus	0.6139	No	ns	>0.9999	A-C
267	1	38700000	1					Untreated vs. K. pneumoniae	11.92	No	ns	0.6689	A-D
1230	1	1	1		Data summary			Mock-infected vs. S. aureus	-3.875	No	ns	>0.9999	B-C
33	167	1	1		Number of treatments (columns)	4		Mock-infected vs. K. pneumoniae	7.433	No	ns	>0.9999	B-D
	16	67	600		Number of values (total)	64		S. aureus vs. K. pneumoniae	11.31	No	ns	0.3743	C-D
	1130	33	1
	67	2470	1					Test details	Mean rank 1	Mean rank 2	Mean rank diff.	n1	n2	Z
	33	1	33					Untreated vs. Mock-infected	36.89	32.4	4.489	9	20	0.6295
	1	633	1					Untreated vs. S. aureus	36.89	36.28	0.6139	9	20	0.08609
	67	1	1					Untreated vs. K. pneumoniae	36.89	24.97	11.92	9	15	1.592
	33	3630000						Mock-infected vs. S. aureus	32.4	36.28	-3.875	20	20	0.6897
	1	1						Mock-infected vs. K. pneumoniae	32.4	24.97	7.433	20	15	1.225
	67	1						S. aureus vs. K. pneumoniae	36.28	24.97	11.31	20	15	1.864
	1	5670
	1870	33
[truncated: 25 more columns]

## Sheet: Figure S1
Fig. S1 - Day 21			Fig. S1B - Day 28
G636 (n=5)	G654 (n=5)		G636 (n=5)	G654 (n=5)
1	533		240	1
1	2830		1	1
33	1		1	1
100	1		1	1
1	133		1	1

## Sheet: Figure S2
Fig. S3A - 4 hpi				Fig. S3B - 2 dpi				Fig. S3C - 7 dpi
Intracellular (n=12)	Total (n=12)	Remaining lung (n=9)		Intracellular (n=9)	Total (n=9)	Remaining lung (n=9)		Intracellular (n=12)	Total (n=9)	Remaining lung (n=9)
4000	40000	3930		333	3650	3000		1	333	400
46700	117000	13300		167	1500	1230		1	500	833
1	45000	13700		167	3330	833		1	2830	1430
1	48300	190000		1	2500	4000		1	167	400
1	18500	20700		500	167	4330		1	667	400
1	43300	7330		1	3650	2400		1	167	1048
1	1830	9330		1	200	533		1	167	846
1	43300	19000		1	400	767		1	1	940
1	3670			1	3830	4670		1	2000
1	1830							1	200
1	2330							1	150
Fig. S3F
Time	G636		G636::gfp
0	0.01	0.01	0.01	0.01
0.5	0.042	0.005333	0.004333	0.003667
1	0.045	0.007667	0.018333	0.007333
1.5	0.053667	0.016667	0.019	0.017667
2	0.071	0.036	0.039333	0.039333
2.5	0.101	0.065	0.072	0.081333
3	0.162333	0.144667	0.124667	0.164667
3.5	0.286667	0.305	0.232667	0.305
4	0.453	0.484667	0.356667	0.486
4.5	0.645333	0.68	0.491333	0.694333
5	0.84	0.887667	0.700667	0.926667
5.5	1.00667	1.054	0.906	1.099
6	1.127	1.16967	1.05733	1.225
6.5	1.21433	1.254	1.173	1.31267
7	1.28067	1.322	1.259	1.379
7.5	1.33333	1.37267	1.32733	1.43167
8	1.374	1.41	1.37833	1.472
8.5	1.407	1.44233	1.421	1.504
9	1.43133	1.473	1.45267	1.53533
9.5	1.45467	1.49833	1.47767	1.56067
10	1.47467	1.52067	1.5	1.58233
10.5	1.492	1.54133	1.51933	1.60133
11	1.50767	1.55933	1.53533	1.61833
11.5	1.52033	1.57333	1.55067	1.63133
12	1.53167	1.587	1.56333	1.64833
12.5	1.54167	1.59833	1.576	1.65867
13	1.55133	1.60967	1.58567	1.67067
13.5	1.561	1.61833	1.596	1.681
14	1.56967	1.62833	1.60433	1.689
14.5	1.57533	1.636	1.61167	1.697
15	1.58267	1.64433	1.62	1.705
15.5	1.59333	1.65233	1.62833	1.71133
16	1.59667	1.66	1.63333	1.71667
16.5	1.60533	1.666	1.641	1.72467
17	1.60867	1.67133	1.648	1.72767
17.5	1.61833	1.67867	1.65433	1.73533
18	1.61733	1.68233	1.65833	1.73867
18.5	1.62533	1.687	1.66267	1.74133
18.5	1.62533	1.687	1.66967	1.717

## Sheet: Figure S3
Fig. S2A - 10^3 G636					Fig. S2B - 10^4 G636					Fig. S2C - 10^6 G636					Fig. S2D - 10^7 G636
Day	C3H/HeJ (n=21)				Day	C3H/HeJ (n=21)				Day	C3H/HeJ (n=18)				Day	C3H/HeJ (n=18)
1	67	7330	12700		1	45700	7000	32000		1	83300	47000	150000		1	37300	103000	50000
4	2770	467	1		4	6000	25700	6000		4	21700	2770	19000		4	44	44	14
7	1	16	3130		7	3670	1200	2570		7	2030	4900	3130		7	40	262	132
10	12	1	1		10	1600	16300	2700		10	1710	1810	320		10	218	1	262
13	1	1	1		13	5000	2630	967		13	2130	1			13	250	461
16	1	1	1860		16	733	633			16	1	3330			16	1	1
19	42	4800	1		19	1	33	1		19	12	24			19	1	1

## Sheet: Figure S4
Fig. S4A - 10^5 G803					Fig. S4B - Ab17978
Day	G803 (n=17)				Day	Ab17978 (n=18)
1	73300	40000	96700		1	18700	33300	31700	71300	69300	57000
4	10300	16300	26700		4	6000	1870	7330	80000	13700	1570
7	6670	7330	11300		7	88	72	288	92	5070	2800
10	1400	6670
13	10	5333
16	16	1
19	1	1

[truncated: 8 more sheets: Figure S6, Figure S7, Figure S8, Figure S9, Figure S10, Figure S11, Figure S12, Table S2]
